# Supplementary material for: Prediction of Immunotherapy Response in Hepatocellular Carcinoma Patients Using Pretreatment CT Images
Source: Diagnostics (Basel). 2025 Aug 20;15(16):2090. doi: 10.3390/diagnostics15162090 (PMC12385829; doi:10.3390/diagnostics15162090)
Supplement: Supplementary file 1 [file diagnostics-15-02090-s001.zip]

Archive with 1 entries (1 files):
- diagnostics-3783590-supplementary.pdf
